# Supplementary material for: Synthesis and Characterization of Rebondable Polyurethane Adhesives Relying on Thermo-Activated Transcarbamoylation
Source: Polymers (Basel). 2024 Oct 3;16(19):2799. doi: 10.3390/polym16192799 (PMC11478668; doi:10.3390/polym16192799)
Supplement: Supplementary file 1 [file polymers-16-02799-s001.zip]

Archive with 1 entries (1 files):
- polymers-3156011-supplementary.pdf
